# Supplementary material for: Treatments with Liquid Smoke and Certain Chemical Constituents Prevalent in Smoke Reduce Phloem Vascular Sectoriality in the Sunflower with Improvement to Growth
Source: Int J Mol Sci. 2022 Oct 18;23(20):12468. doi: 10.3390/ijms232012468 (PMC9604246; doi:10.3390/ijms232012468)
Supplement: Supplementary file 1 [file ijms-23-12468-s001.zip]

Archive with 1 entries (1 files):
- ijms-1943563-supplementary.pdf
